# Supplementary material for: FTO Gene Polymorphism Is Associated with Type 2 Diabetes through Its Effect on Increasing the Maximum BMI in Japanese Men
Source: PLoS One. 2016 Nov 7;11(11):e0165523. doi: 10.1371/journal.pone.0165523 (PMC5098825; doi:10.1371/journal.pone.0165523)
Supplement: S1 Table — Data are means ± SD.* Pearson’s chi-square test. a HOMA-β and -IR were calculated in all participants except for those treated with insulin therapy. (XLSX) [file pone.0165523.s001.xlsx]

## Sheet: S1Table 
S1 Table. Clinical characteristics of all subjects including type 2 diabetic subjects who had reached their lifetime maximum BMI (BMImax) after the time of diagnosis and control individuals without information regarding their BMImax.
	Sample size (case/control)	Type 2 diabetes	Control	P value
n		954	779
Sex (M/F)		582/ 372	363/ 416	<0.0001*
Age (years) at the time of the examination	954/779	65.1±11.4	66.9±10.6	<0.001
		(28~94)	(50~100)
Duration of diabetes (years)	934/-	13.9±9.6	-
Age at diagnosis (years)	934/-	51.3±11.8	-
Self-reported family history of diabetes (%)	937/-	55.9	-
BMI at age 20 (kg/m2)	680/122	22.8±4.0	22.4±2.7	0.526
Current BMI (kg/m2) at the time of the examination	954/775	24.8±4.2	22.7±3.3	<0.0001
Maximum lifetime BMI (kg/m2)	942/693	27.7±4.4	24.8±3.2	<0.0001
Age at the time of maximum life time BMI (years)	942/693	46.1±15.0	47.8±16.5	<0.05
Subjects who reached maximum BMI beforeor at the time of diagnosis(%)	760/-	80.7	-
Subjects who reached maximum BMI after the time at diagnosis(%)	182/-	19.3	-
Waist circumference (cm) (male)	407/298	87.8±10.5	85.3±8.0	<0.01
Waist circumference (cm) (female)	264/267	88.5±12.0	81.3±9.4	<0.0001
FPG (mmol/l)	888/738	7.58±1.99	5.18±0.58	<0.0001
HbA1c (NGSP value) (%)	954/761	7.55±1.29	5.54±0.25	<0.0001
HOMA-β (%)a	577/719	39.7±40.2	61.5±42.4	<0.0001
HOMA-IR (mol・μU/l2) a	577/719	2.29±1.76	1.26±0.83	<0.0001
Data are means ± SD. * Pearson’s chi-square test.
a HOMA-β and -IR were calculated in all participants except for those treated with insulin therapy.
