# Supplementary material for: FTO Gene Polymorphism Is Associated with Type 2 Diabetes through Its Effect on Increasing the Maximum BMI in Japanese Men
Source: PLoS One. 2016 Nov 7;11(11):e0165523. doi: 10.1371/journal.pone.0165523 (PMC5098825; doi:10.1371/journal.pone.0165523)
Supplement: S2 Table — Values of r2 for pairwise LD analysis in 760 type 2 diabetic subjects and 693 control subjects. (XLSX) [file pone.0165523.s002.xlsx]

## Sheet: S2 Table
S2 Table. Pairwise linkage disequilibrium (LD) for four SNPs(rs8050136, rs9939609, rs1121980, and rs1558902) in the FTO gene.
Type 2 diabetes
	rs8050136	rs9939609	rs1121980	rs1558902
rs8050136
rs9939609	0.99
rs1121980	0.84	0.85
rs1558902	0.99	0.99	0.84
Non-diabetic control subjects
	rs8050136	rs9939609	rs1121980	rs1558902
rs8050136
rs9939609	0.99
rs1121980	0.8	0.81
rs1558902	0.98	0.99	0.82
Values of r2 for pairwise LD analysis in 760 type 2 diabetic subjects and 693 control subjects.
