# Supplementary material for: FTO Gene Polymorphism Is Associated with Type 2 Diabetes through Its Effect on Increasing the Maximum BMI in Japanese Men
Source: PLoS One. 2016 Nov 7;11(11):e0165523. doi: 10.1371/journal.pone.0165523 (PMC5098825; doi:10.1371/journal.pone.0165523)
Supplement: S3 Table — Age, sex, genotype (rs1121980 or rs1558902) and sex*SNP genotype were allowed to enter into the stepwise model. a When examining the effect of sex*SNP genotype interaction on maximum BMI, we used the age at the time of lifetime maximum BMI. (XLSX) [file pone.0165523.s003.xlsx]

## Sheet: S3 Table
S3 Table. Stepwise multiple linear regression analysis for the effect of the sex*SNP genotype interaction on current BMI and maximum BMI (ln-transfomed).
rs1121980
	Current BMI			Maximum BMI
Parameters	β	P		β	P
Age (years)a	-0.003	8.6×10-15		-0.001	0.505
Sex (woman=0, man=1)	0.017	0.001		0.003	0.719
rs1121980 genotype	-0.003	0.656		0.007	0.313
sex*SNP genotype	0.028	0.047		0.042	0.004
rs1558902
	Current BMI			Maximum BMI
Parameters	β	P		β	P
Age (years)a	-0.002	1.2×10-14		-0.001	0.517
Sex (woman=0, man=1)	0.019	6.0×10-4		0.004	0.684
rs1558902 genotype	-0.002	0.873		0.008	0.272
Sex*SNP genotype	0.034	0.027		0.049	0.001
Age, sex, genotype (rs1121980 or rs1558902) and sex*SNP genotype were allowed to enter into the stepwise model.
a When examining the effect of sex*SNP genotype interaction on maximum BMI, we used the age at the time of lifetime maximum BMI.
