# Supplementary material for: FTO Gene Polymorphism Is Associated with Type 2 Diabetes through Its Effect on Increasing the Maximum BMI in Japanese Men
Source: PLoS One. 2016 Nov 7;11(11):e0165523. doi: 10.1371/journal.pone.0165523 (PMC5098825; doi:10.1371/journal.pone.0165523)
Supplement: S4 Table — Results of linear regression analyses. The effect size corresponds to the β-coefficient (SE) per copy of the type 2 diabetes risk allele and was calculated using a linear regression analysis. a n = 659 (adjusted for sex, age, and BMI), b n = 746 (adjusted for age, sex, BMI and disease status). (XLSX) [file pone.0165523.s004.xlsx]

## Sheet: S4 Table 
S4 Table. Association of 2 SNPs (rs1121980 and rs1558902) with HOMA-IR in control subjects and diabetic subjects without medication.
SNP ID	Subjects	Controla				Control and T2DM without medicationb
	Gender	Men and Women	Men	Women		Men and Women	Men	Women
rs1121980	Effect(SE)	0.043(0.034)	0.008(0.050)	0.075(0.047)		0.056(0.033)	0.033(0.047)	0.080(0.045)
	P	0.21	0.876	0.111		0.083	0.48	0.077
rs1558902	Effect(SE)	0.041(0.036)	0.002(0.053)	0.074(0.049)		0.054(0.034)	0.029(0.050)	0.080(0.047)
	P	0.254	0.966	0.134		0.119	0.558	0.092
Results of linear regression analyses.
The effect size corresponds to the β-coefficient (SE) per copy of the type 2 diabetes risk allele and was calculated using a linear regression analysis.
a n=659 (adjusted for sex, age, and BMI), b n=746 (adjusted for age, sex, BMI and disease status).
