# Supplementary material for: FTO Gene Polymorphism Is Associated with Type 2 Diabetes through Its Effect on Increasing the Maximum BMI in Japanese Men
Source: PLoS One. 2016 Nov 7;11(11):e0165523. doi: 10.1371/journal.pone.0165523 (PMC5098825; doi:10.1371/journal.pone.0165523)
Supplement: S5 Table — a Risk allele reported in the previous reports. b values are log-transformed for the analyses. c Results of logistic regression analysis with adjustment for age, sex, and disease status are shown. d Results of logistic regression analysis with adjustment for age and disease status are shown. e Results of logistic regression analysis with adjustment for sex, age at the time of lifetime maximum BMI, and disease status are shown. f Results of logistic regression analysis with adjustment for age at the time of lifetime maximum BMI, and disease status are shown. All; n = 1453, Men; n = 789, Women; n = 664. †Estimated maximum height was calculated from the height measured at the time of the examination (current height) using the transformation reported by Cline MG et al (Hum Biol. 1989; 61:415–425) as follows: men, estimated maximum height(cm) = current height (cm)+3.27651–0.16541×(age)+0.00209×(age)2; women, estimated maximum height(cm) = current height(cm)+5.13708–0.23776×(age)+0.00276×(age)2. The estimated maximum height was only used to calculate the maximum BMI. (XLSX) [file pone.0165523.s005.xlsx]

## Sheet: S5 Table
S5 Table. Association of 2 SNPs with current and lifetime maximum BMI in control and case subjects when analyzed using estimated maximum height† instead of current height.
SNP ID	Risk allelea	Sex		Current BMIb			Maximum BMIb
				β (SE)	P value		β (SE)	P value
rs1121980	A	All		-0.004(0.007)	0.505c		0.005 (0.007)	0.425e
		Men		0.008(0.009)	0.388d		0.020 (0.009)	0.018f
		Women		-0.017(0.011)	0.117d		-0.014(0.010)	0.191f
rs1558902	A	All		-0.003(0.008)	0.641c		0.005(0.007)	0.493e
		Men		0.011(0.009)	0.236d		0.023 (0.009)	0.013f
		Women		-0.019(0.012)	0.114d		-0.018(0.011)	0.107f
a Risk allele reported in the previous reports.
b values are log-transformed for the analyses.
c Results of logistic regression analysis with adjustment for age, sex, and disease status are shown.
d Results of logistic regression analysis with adjustment for age and disease status are shown.
e Results of logistic regression analysis with adjustment for sex, age at the time of lifetime maximum BMI, and disease status are shown.
f Results of logistic regression analysis with adjustment for age at the time of lifetime maximum BMI, and disease status are shown.
All; n=1453, Men; n=789, Women; n=664
†Estimated maximum height was calculated from the height measured at the time of the examination (current height) using the transformation reported by Cline MG et al (Hum Biol. 1989; 61:415-425) as follows: men, estimated maximum height(cm)= current height (cm)+3.27651-0.16541×(age)+0.00209×(age)2; women, estimated maximum height(cm)=current height(cm)+5.13708-0.23776×(age)+0.00276×(age)2.
The estimated maximum height was only used to calculate the maximum BMI.
