# Supplementary material for: FTO Gene Polymorphism Is Associated with Type 2 Diabetes through Its Effect on Increasing the Maximum BMI in Japanese Men
Source: PLoS One. 2016 Nov 7;11(11):e0165523. doi: 10.1371/journal.pone.0165523 (PMC5098825; doi:10.1371/journal.pone.0165523)
Supplement: S6 Table — Model 1: adjusted for age with or without sex in sex-combined analysis or sex-stratified analysis, respectively. Model 2: adjusted for log-transformed current BMI and all the variables included in Model 1. Model 3: adjusted for log-transformed maximum BMI and all the variables included in Model 1. †Estimated maximum height was calculated from the height measured at the time of the examination (current height) using the transformation reported by Cline MG et al (Hum Biol. 1989; 61:415–425) as follows: men, estimated maximum height(cm) = current height (cm)+3.27651–0.16541×(age)+0.00209×(age)2; women, estimated maximum height(cm) = current height(cm)+5.13708–0.23776×(age)+0.00276×(age)2. The estimated maximum height was only used to calculate the maximum BMI. (XLSX) [file pone.0165523.s006.xlsx]

## Sheet: S6 Table
S6 Table. Association results between 2 SNPs and type 2 diabetes after adjustment for covariates calculated from estimated maximum height† instead of current height.
SNP ID	Model 1			Model 2			Model 3
	OR (95% CI)	P value		OR (95% CI)	P value		OR (95% CI)	P value
Men and Women
rs1121980	1.11	0.258		1.12	0.213		1.11	0.274
	(0.93-1.33)			(0.94-1.35)			(0.92-1.35)
rs1558902	1.15	0.154		1.16	0.134		1.16	0.159
	(0.95-1.39)			(0.96-1.41)			(0.94-1.42)
Men
rs1121980	1.21	0.127		1.19	0.154		1.13	0.358
	(0.95-1.55)			(0.94-1.53)			(0.87-1.46)
rs1558902	1.32	0.037		1.3	0.049		1.23	0.14
	(1.02-1.72)			(1.00-1.69)			(0.93-1.62)
Women
rs1121980	1	0.991		1.07	0.643		1.1	0.52
	(0.76-1.31)			(0.81-1.42)			(0.82-1.47)
rs1558902	0.98	0.874		1.05	0.735		1.09	0.518
	(0.73-1.30)			(0.78-1.42)			(0.80-1.49)
Model 1: adjusted for age with or without sex in sex-combined analysis or sex-stratified analysis, respectively. Model 2: adjusted for log-transformed current BMI and all the variables included in Model 1. Model 3: adjusted for log-transformed maximum BMI and all the variables included in Model 1 †Estimated maximum height was calculated from the height measured at the time of the examination (cur…
The estimated maximum height was only used to calculate the maximum BMI.
